# Supplementary material for: Circulating LIGHT (TNFSF14) and Interleukin-18 Levels in Sepsis-Induced Multi-Organ Injuries
Source: Biomedicines. 2022 Jan 25;10(2):264. doi: 10.3390/biomedicines10020264 (PMC8869623; doi:10.3390/biomedicines10020264)
Supplement: Supplementary file 1 [file biomedicines-10-00264-s001.zip]

Archive with 3 entries (3 files):
- Supplementary Table S1.xlsx
- Supplementary Table S2.xlsx
- Supplementary Table S3.pdf
